# Supplementary material for: From brewery waste to agricultural wealth: Enhancing nitrogen use efficiency and productivity of maize through brewery sludge and blended NPS fertilizer in North Mecha District, Northwestern Ethiopia
Source: PLoS One. 2025 May 8;20(5):e0319958. doi: 10.1371/journal.pone.0319958 (PMC12061191; doi:10.1371/journal.pone.0319958)
Supplement: S1 Data — (ODS) [file pone.0319958.s002.ods]

## Sheet: Sheet1
Trt	R	GY	PNCG	GNUP	SY	PNCS	SNUP	AGDBY	TNUP	HI	AE	PE	APE	ARE	NUE	NHI
1	1	5108.67	1.3	66.41271	6715.166304	0.54	36.26189804	11823.8363	102.674608	43.20653525	#DIV/0!	#DIV/0!	#DIV/0!	#DIV/0!	#DIV/0!	64.68270127
2	1	5784	1.33	76.9272	6730.722875	0.53	35.67283124	12514.72288	112.6000312	46.21756357	35.54368421	69.60776963	68.04042372	52.23906946	36.36245113	68.31898637
3	1	7468.571429	1.53	114.2691429	7507.105047	0.54	40.53836725	14975.67648	154.8075101	49.87134598	19.66584524	60.45779242	45.26702591	43.44408506	26.26533476	73.81369468
4	1	8510.857143	1.59	135.3226286	7961.260142	0.61	48.56368686	16472.11728	183.8863154	51.66826459	15.39451196	57.23658731	41.89281634	36.74737891	21.03294561	73.59037471
5	1	11162.28571	1.72	191.9913143	9719.240213	0.84	81.64161779	20881.52593	273.6329321	53.45531621	18.8000488	52.98185785	35.40989155	53.09264721	28.12947088	70.16381867
6	1	7296	1.55	113.088	6895.630217	0.67	46.20072245	14191.63022	159.2887225	51.41058418	5.170992908	41.82338517	38.63577171	13.3839514	5.597621544	70.99560989
1	2	5667.428571	1.25	70.84285714	8443.065337	0.7	59.10145736	14110.49391	129.9443145	40.16463639	#DIV/0!	#DIV/0!	#DIV/0!	#DIV/0!	#DIV/0!	54.51785822
2	2	5709.714286	1.21	69.08754286	8514.661927	0.73	62.15703207	14224.37621	131.2445749	40.14034922	2.22556391	87.58422714	32.52095782	6.843475897	5.993805474	52.64030372
3	2	7230.857143	1.63	117.8629714	7958.832565	0.94	74.81302611	15189.68971	192.6759975	47.60371859	13.02857143	17.20336115	24.92247132	52.27640253	8.993298324	61.1715901
4	2	8338.285714	1.31	109.2315429	8971.848213	0.92	82.54100356	17310.13393	191.7725464	48.1699665	12.08532644	51.75046932	43.1980191	27.97657552	14.47800913	56.95890517
5	2	9859.428571	1.68	165.6384	9778.920071	0.94	91.92184867	19638.34864	257.5602487	50.20497778	13.01863354	43.3163364	32.84856258	39.63227769	17.16725073	64.31054515
6	2	7882.285714	1.39	109.5637714	8911.121899	1.03	91.78455556	16793.40761	201.348327	46.93678553	5.236068896	37.57371066	31.018665	16.8803812	6.342585591	54.41503938
1	3	7621.714286	1.42	108.2283429	8316.658542	0.61	50.7316171	15938.37283	158.95996	47.81990212	#DIV/0!	#DIV/0!	#DIV/0!	#DIV/0!	#DIV/0!	68.08528568
2	3	7686.857143	1.44	110.6907429	8470.153936	0.63	53.3619698	16157.01108	164.0527127	47.57598485	3.428571429	42.93125244	12.79128618	26.80396154	11.50727639	67.47266843
3	3	7947.428571	1.59	126.3641143	8275.719175	1.03	85.2399075	16223.14775	211.6040218	48.98820313	2.714285714	5.409440476	6.187104004	43.87005152	2.373124324	59.71725547
4	3	8468.571429	1.43	121.1005714	8382.742014	0.85	71.25330712	16851.31344	192.3538785	50.25466684	3.831932773	27.3385291	25.35962171	15.1103704	4.130953008	62.95717682
5	3	10840	1.73	187.532	11014.69956	1.21	133.2778647	21854.69956	320.8098647	49.6003158	9.994676131	36.55440356	19.88438436	50.26394557	18.37368551	58.45580845
6	3	8142.857143	1.5	122.1428571	8023.300309	0.87	69.80271268	16166.15745	191.9455698	50.36977505	1.232016211	6.905575641	15.79909722	7.798016517	0.538497929	63.63411109
